# Supplementary material for: High-quality development of virtual reality industry from the perspective of environmental regulation
Source: Front Psychol. 2022 Oct 12;13:1005585. doi: 10.3389/fpsyg.2022.1005585 (PMC9597674; doi:10.3389/fpsyg.2022.1005585)
Supplement: Supplementary file 1 [file Table_1.XLSX]

## Sheet: Sheet1
统计截止日期		002175	002235	002241	002292	002338	002431	002465	002504	002517	002555	002635	002698	002717	300083	300133	300136	300144	300207	300264	300291	300343	300469	300493	600345	600637	600652	603579
2011	0.309035	0.289535	0.0513459	0.290446	0.146501	0.0402951	0.16287	0.288427	0.0667852	0.483358	0.0608724	0.173447			0.275297	0.257683	0.253227	0.286519	0.251175	0.0458397	0.0748389				0.252762	0.0456092	0.134264
2012	0.324063	0.277184	0.164245	0.291715	0.174407	0.0614366	0.163929	0.274443	0.200144	0.495697	0.168448	0.173585	0.160617		0.275334	0.257645	0.252889	0.29756	0.255287	0.0527674	0.0648389	0.040019			0.267641	0.1263	0.149524
2013	0.313785	0.287236	0.164765	0.290126	0.173043	0.168516	0.123068	0.286861	0.167342	0.485781	0.17226	0.165987	0.161554		0.289875	0.259209	0.260823	0.29172	0.0385178	0.0642211	0.0580189	0.0780984			0.252346	0.167441	0.148024
2014	0.319383	0.571634	0.168074	0.291824	0.16411	0.166479	0.161712	0.288975	0.261073	0.249496	0.164334	0.169637	0.119697	0.16432	0.305093	0.25728	0.261084	0.288187	0.0398702	0.145687	0.0406892	0.0643334			0.288768	0.0610312	0.116073
2015	0.317082	0.288412	0.16806	0.291329	0.164783	0.124448	0.162432	0.288152	0.260015	0.510845	0.163632	0.166253	0.117832	0.126509	0.243378	0.273536	0.252721	0.28371	0.128065	0.0924281	0.0457972	0.0531138	0.0705744	0.0714462	0.288808	0.131934	0.0354662
2016	0.328221	0.275924	0.166043	0.544882	0.487178	0.124294	0.163178	0.287788	0.2767	0.500252	0.168808	0.163357	0.1629	0.161754	0.240687	0.289194	0.285365	0.132691	0.129966	0.132895	0.124485	0.121106	0.133437	0.171345	0.273402	0.166165	0.0238178	0.0528441
2017	0.341479	0.286596	0.162178	0.291511	0.16826	0.169814	0.16539	0.291729	0.276776	0.507783	0.129223	0.161263	0.173871	0.165664	0.229221	0.290606	0.537855	0.212439	0.13246	0.13769	0.124154	0.0454871	0.168993	0.174411	0.272424	0.166278	0.0338332	0.161435
2018	0.318143	0.284649	0.164706	0.288087	0.16522	0.164744	0.48221	0.288148	0.290977	0.496552	0.484952	0.162217	0.167386	0.163886	0.209456	0.269898	0.539544	0.213412	0.170933	0.141928	0.164937	0.163483	0.165577	0.173734	0.290195	0.481883	0.149398	0.164586
2019	0.30918	0.286391	0.330138	0.288408	0.164482	0.123584	0.168318	0.286656	0.259217	0.502818	0.286277	0.482393	0.165033	0.165881	0.171257	0.166943	0.287732	0.211003	0.174907	0.0777097	0.0722532	0.164503	0.132283	0.171705	0.28825	0.165683	0.114543	0.127084
2020	0.303021	0.289352	0.164783	0.291074	0.16455	0.171671	0.168269	0.286364	0.28955	0.176668	0.291461	0.482862	0.166463	0.166772	0.172098	0.164559	0.286598	0.199017	0.172554	0.174526	0.0758795	0.170637	0.135119	0.169088	0.287118	0.165441	0.240025	0.123769
